# Supplementary material for: Genomic and transcriptomic analysis of the AP2/ERF superfamily in Vitis vinifera
Source: BMC Genomics. 2010 Dec 20;11:719. doi: 10.1186/1471-2164-11-719 (PMC3022922; doi:10.1186/1471-2164-11-719)
Supplement: Additional file 3 — List of common motifs present in the Vitis vinifera ERF genes. List of common motifs (CM) identified by Nakano et al. (2006) [8] and present in the Vitis vinifera ERF genes. [file 1471-2164-11-719-S3.XLS]

## Sheet: Foglio1
Additional Table S3. List of common motifs (CM) identified by Nakano et al. (2006) and present in the Vitis vinifera ERF genes.
Protein Name	Protein sequence	Group		Conserved motifs
			CMVI-1	CMVI-2	CMVI-3	CMVI-4	CMVI-5	CMVI-6	CMVI-7	CMVI-8	CMVI-9
VvERF1	MPTHVEQQMISFSPNDSELEPYSNHRLLQYWSSVLNLSPRGRTMMPTMLTNGLVQDGGGVFRPSTIGPPNAKLYRGVRQRQWGKWVAEIRLPRNRRRLWLGTFDTAEEAALAYDREAFKQRGENARLNFPHLFVHQKNLAKPSFKGKCPADLRSSEITVQAQALTPGSGTGEGISEFSNPVWGDTTETWYNSVSAGMVPVSPLWDYFDAANHLLPQPRTTFPSSQPQDSSSTTVQQPQDNYAA	I				X
VvERF2	MEKMQENNLQFSFQHGVDIRSSLSQLLLTSGSNTLDSIFSHCPPSTSVTNPVLEPLGSSVYLRQRDLLQKFSEESRASGRITSNSLTSSLHHSQFLNPCKKKLYRGVRQRHWGKWVAEIRLPQNRMRVWLGTFDTAEAAAYAYDRAAYKLRGEYARLNFPNLRDASKLGFGDCARLNALKSSVDAKIQAICQKVKRERAHKTTKRKSTTSPLVGGDTHSWGSEMLSPSVSEDEFWKGDNSRASLSADGPMLVGAL	I		X
VvERF3	MAAAIDIYSSSRTVFSEREELMKALEPFMKGFSGYDQMGLEQTRSIGLNHITPAQILQIQAQIHQWQQQHNLNFLGPKAIPMKQVGTPPKPAKLYRGVRQRHWGKWVAEIRLPKNRTRLWLGTFDTAEEAALAYDKAAFKLRGEFARLNFPNLRHQGRIRGLQASPLLTICQNLAISQKQGNSGKPGLVADAKIESSTHQAEMISSSSSSPSPSDESSAGSSSPESDISFLDFTDSQWNDSECLTLEKFPSVEID	I	X		X		X
VvERF4	MKNASSTSPSSTLSPSSSPSTSSFYPSSDFYSPISTQYPDGCSTSTTHVISQGFSSHDLQGFEHSGPIGLNHLTPSQIHQIQAQIQLQQHHNHMPAVAAAASPKPIPMKQVGVPPKPTKLYRGVRQRHWGKWVAEIRLPKNRTRLWLGTFDTAEEAALAYDKAAYKLRGDFARLNFPNLRHQGSHIGGEFGDYKPLHSSVDAKLQAICQSLAETQKQGKPTQGKKSRSRAVAPSASQPPTSSSMFTESDGSGGSS	I		X	X
VvERF5	MSSCPLFPTPQLSQSQHLPGFEWLKINQSLANHPSKGLSDYWLSTTKTQPMKYTGRRMLNHQQKTSLSSSASSPGKLFRGVRQRHWGKWVAEIRLPRNRTRVWLGTFDTAQEAAFAYDTAAYILRGDYAHLNFPELKHQLKANSTNGTTAALLEAKLQAISKGISAHKEPIAPPPPPSPKQHYLPYDNSKVAKAVSQNPTSKEWQLELEYKIAHEIVENKKIQEVVLDMDGVQLSRMPSLDMDAIWDAILVSDS*	I		X
			CMVII-1	CMVII-2	CMVII-3
VvERF6	MEGKCCATTEKRKQRQQQEKPYRGIRMRKWGKWVAEIREPNKRSRIWLGSYSTPKAAARAYDTAVFCLRGRSARLNFPEYIAEEDEVQDLSAASIRKKATEVGARVDAMETALHASEPNSSRVSDKPDLNEYPSPESSDDD	II	X	X
VvERF7	MEGGQECCSSRETRKRVTGQGEKRYKGIRMRKWGKWVAEIREPNKRSRIWLGSYSTPVAAARAYDTAVFHLRGPSARLNFPEYLVGEGGLHDTSAASIRKKATEVGATVDAIECARTASNQYKSCAFSEKPDLNKEPDPENSDVDDDHHYHL	II	X	X
VvERF8	MFWIVCLLKKYKGVRMRSWGSWVSEIRAPNQKTRIWLGSYSTPEAAARAYDAALLCLKGASANLNFPTITSSYHLPDTLLSPKSIQRVAAAAANSFADNAAAAATTTTTTPTTPTTPPSPPPPSSSSSISSASTSSSPSDQLDDDVSVLMSSMANEPMSMMASWYDNFDSLQSPKYMDQMFSNCALFNPVPTIEDDYEEGDIHLWNFC	II	X		X
VvERF9	MVKKAIGVGSAPAESSDCRYKGVRKRKWGKWVSEIRLPNSRERIWLGSYDTAEKAARAFDAALYCLRGRTAKFNFPENPPKIAGGGSLTRSEIRAAAAKFANEDSSTASTSHSKTTQVETDSEINLEGSLSELFTSIGSNSYVPDYGIFPGFDDLSDNFFPPAMPTDDYGEEDMNALFSHDTFLWNF	II	X		X
VvERF10	MCQLQVDFPPHPTSKICHLSVYHFQDEAVSYVVNVSVQAPVHASSTFLLVKTPIKRTLFIFCFQSIRLAEMVRPSARRDGDRNDVGGRYKGVRMRKWGSWVAEVRQPNSRDRIWLGSYGKPEEAARAYDAAVLCLRGSSAILNFPSTPPDIPNAADLSPPEIQVAASKHARKAPEECEGPELKTPVQPEQSAAGPVPNELKFSMLFGESSDMHGYSEWTF	II	X		X
VvERF11	MSNQTKDSQHSPRSLSLSRILISSIVRLQMVKPTAATATTTSEGGQPGNSETKYKGVRKRKWGKWVSEIRLPNSRERIWLGSYDTPEKAARAFDAALFCLRGHGAKFNFPDNPPDIPGRESLTPSEIQLVAARFANEEPPKECSELESQHSQSESHHYNYTPSCSLSEQLENETIMDGSFWSIRDYSYIDGGGLGISPPSPMDESGGEEFFQQSSFLWNF	II	X		X
VvERF12	MSSSEEFGSSSSPVKKKFRGVRQRKWGKWVSEIRVPGTQDRLWLGSYATAEAAAVAHDIASYCLRGGTSLDGLNFPHVISSKVRTDLSPRSVQKAASDAGLAIDAQFAIQKSSEDGAGGCSRAQGGDQMEVWGNADDNYGASRQGSEFRGEEALSISIDDYL	II	X
VvERF13	MEGKCCATTEKRKQRQQQEKPYRGIRMRKWGKWVAEIREPNKRSRIWLGSYSTPKAAARAYDTAVFCLRGRSARLNFPEYIAEEDEVQDLSAASIRKKATEVGARVDAMETALHASEPNSSRVSDKPDLNEYPSPESSDDD-	II	X
			CMVIII-1	CMVIII-2	CMVIII-3	CMVIII-4	CMVIII-5	CMVIII-6
VvERF14	MKNRADPHAPIPSYRGVRKRKWGKWVSEIREPGKKTRIWLGSYEAPEMAAAAYDVAALHLKGHRAELNFPELAPSFPRPTSFSPEDVQFASAQAALHIKSIASGDVSARSPSRVGMSSVPTRVGLSASEIREINEWPMDSPRMWMMELREEPLVLSDEIFELSEWEEVENQYSIWDL	III
VvERF15	MEQEQELQLQLQPPCTEDDQATSFGAVGETRRNPDAERGGTRHPVYRGVRKRRWGKWVSEIREPRKKSRIWLGSFPVPEMAARAYDVAAYHLKGRKAQLNFPDEVELLPRPSSCTARDIQAAAAEAANAVISTKKSGTDGSDGDCNGDDFWGEIELPELMDGGKELWTDTVTEFSPESCYSNDCAWEFSGDATWTDGDSHQQYMVSL	III	X
VvERF16	MEDDQGHSHGGAVASSSGYRGVRKRRWGKWVSEIREPGTKTRIWLGSFETPEMAAMAYDAAALHFRGHGAKLNFPELAPNLPRPASSAAEHIRLAAQEAALRLTRAPESAGQSGSGSGLGPVRVGLSPSQIQAINDSTLDSPRNWTELAQTVFLDESMIMSCELEISDWDEEEVEVNESLWD	III
VvERF17	MDCLVNVFHKVGIESLLLDVPRVCKSWHKASLDPKCWESLIFPEDIRCKIWDNGRFSKRLMMEYQENFSSTAFIKFVIDRSRGRATALGLPGCCTEEALEYAANECPELKTLKLNADLPNKQRRIIPRLIPKWKNLEVLVLDRRHRMRGILAQIALHCNNFMRLSAPGINVGYWEASAIVTLLPNLRYLVLKGATIRQKRVVMILQGCKQLVHLDVRGCTGFDEDDAEILELASHIPSFMCEGSRRHHLLLYLFC	III
VvERF18	MASASAGGSAKQPSPGRHPMYRGIRSRSGKWVSEIREPRKTTRIWLGTFPTAEMAAAAYDVAALALKGTEAVLNFPDFVHSYPVPASGSPSDIRSAAAAAAALKKAQTDDGSAAHSRREDDGRFDGEFVDEEALFDMPNLLVDMAEGMLVTPPRINVPSSPYTPENYDGDSLWSYF	III	X	X		X
VvERF19	MEEPRANVRPSDQPPPTPKIEVPDSSLSIVPPQDLSSPPSHSSSTPTSAHPSPKNLPSPTPFSGQTAGRHPFYRGIRCRGNKWVSEIREPRKTTRIWLGTYPTPEMAATAYDVAALALKGTDATLNFPNSVLDIRAAAARAAEAQQAKPESSESPNTTQPKKEETTESSSLAAGEDQFIDEEELLNMPNLLVDMAEGMLVSPPRLKSQPSDDSPENSDSDSLWSYT	III		X		X
VvERF20	MHYSKYATNSNSSGSGASGSNASVNGGGAASSGTGRHPVYRGVRRRSSGKWVSEIREPKKPNRIWLGTFPTPEMAAVAYDVAALALKGQDAELNFPNSASSLPVPASTSPRDIQVAAASAAAAAGAAVDALSGGGSTISPIALGRSMANEFVDEDLIFDMPNLLVNMAEGMLLSPPRLDLAGEDATADFTGDHSLWNYP	III	X	X	X	X
VvERF21	MDFFNQFCNSYPFPSDSHSVSTPESSSASDWQTRRTIQSDEEVLLASDRPKKRAGRRKFKETRHPVYRGVRRRNGNKWVCELREPNKKSRIWLGTYPTAEMAARAHDVAALAFRGRKACLNFADSAWSLPVPVSKDSMEIRRAAAAAAEAFRPQEKESVEAAESSIKTSAQNLLLTREELIFDTAGLLITMAEEPLHSPPPCLGDGFMWEDVELDADMSLWSYSI	III		X	X	X
VvERF22	MNTTSPPYSDPHPLVCNWDSLNLPDSDGGSEELMLASTHPKKRAGRKKFRETRHPVYRGVRRRNSGKWVCEVREPNKTSRIWLGTFPTAEMAARAHDVAALALRGRGACLNFADSAWRLHVPSSRDAKDIQKAAAEAAEAFRPMENDGVRTPDNVFVMDEEDVFGMPGLLVNMAEGLLMPPPHSVADGYGGDDMAADADMSLWSYSI	III	X	X		X
VvERF23	MDFFNQFCNSYPFPSDSHSVSTPESSSASDWQTRRTIQSDEEVLRASDRPKKRACRRKFKETRHPVYRGVRRRNGNMWVCELREPNKKSRIWLGTYPTAEMAARAHDVAALAFRGRKACLNFADSAWSLPVPVSKDSMEIRREIFLEIFNIILNHPKICFYYNLNNFNIIEVYLLIFHSTYLYLSF	III			X
VvERF24	MDFFNQFCNSYPFSLDSHSVSSPESSSASDWQTRRTIQSDEEVLRASNRPKKRAGRRKFKETQHPMYRGVRRRNGNKWVCELREPNKKSRIWLGTYPTAEMAARAHDVAALAFRGRKACLNFADSAWSFIRKIIFIFLKMNHGFIFLIVKNIFLKIQNI	III			X
VvERF25	MGTATVEIRRKFCGRRIGLRSAPVGGSLRRHDTQYRGVRRRNGNMWVCELREPNKKSRIWLGTNQTAEMAARAHDVAALAFRGRKACLNFADSAWSLPVPVSKDSMEIRREIFLEIFNSILNHPKSMLLL	III
VvERF26	MESERDQSSPSSSSSSSQTKCSISSSPVHKRKAGRKKFRETRHPVYRGVRQRNGNRWVCEVRDPKTKSRIWLGTFSTPEMAARAHDVAALAFRGNFAALNFPDSASRLPRAKSSSAGDIQVAALAAAMAFRPAAPSSSSSYISHVTPCSEELETSCSEDSPQLESRKKVVGVALEDSESSEGAPYGSSTVFMDEEALFNMPGLINSMAEGLLLAPPTMLGGFSWDDTTSYTDLSLWNDD	III	X	X	X	X
VvERF27	MDLDRESSASSSSPTSSPSRANPVSSDSRCPSRCIPHKRKTGRKKFRKTRHPIYRGVRQRNENKWVSEVREPSKKSRIWLGTFPTPEMAARAHDAAALALRGHFASLNFPDSAWRLPRARSSSAGDVQFAAIQAAKAFQQPPSSSSSTPFVMDNMSAGEKAGDGFRTAFVDEEAMFNMPGLIDSMAEGLLLTPPAMCEGFSWDDAVSHIDLSLWNHDFLS	III	X	X	X	X
VvERF28	MSLGSPSSKLRGSRHYTRPPTTQSKGESIPMISLTKPALTLDENDPQVPLPVTVQQGTRGNQVVRTSSKSGKEVKDGTRVNDGKGRAYRGVRMRNWGKWVSEIREPKKNSKIWLGTFPNAEMAALAHDVASLSLKGHTAYLNFPELAQGLPRPTTASPKDIRAAAVKAATLHYPRSHEPHQAALMGPYSSGPSVRSNILQESSTSPITEDDDAFLDLPDLFPELPDPFLDVSHLELAGTEPIITRFDHHHF.	III	X		X			X
VvERF29	MPRQGGRKVQGMKNGNESRKRQKTENDGKQHPTYRGVRMRNWGKWVSEIREPKKKSRIWLGTYPTAEMAARAHDVAALAIKGSSPHLNFPELAHALPRPASTSPKDIQAAAAEAANTTFSQPDETEVEAEHPVSSENTLESSNSTSVDNDDAFFDLPDIVMDVMDLTGDRFCYYYYPLWQPAGGADNIFRPVEEPFLWE	III	X					X
VvERF30	MGKTPSIQSEAGTTSSFKGITQEAKSEDDHRKKVKGCSNDDRFKHPTYRGVRRRNWGKWVSEIREPRKKSRIWLGSFATPEMAARAHDVAALAIKGHSAHLNFPELAHQFPRPETKSPEDIRAAAAKAAMFTHPRRREEADQAEVVGCHSPSSTSNTSCDDTKEPPPSPTVTTADDGTFFDLPDLFPNLITDHQMTDIFCQSIMWPLPEVESVDMDFYLEEPLLW	III	X					X
VvERF31	MEQPLSVDAEAQTTTTTTSSSSSSSSSAVKISSDIPGRKEGKNGDKSRKRGKSGSTNSVKDGRRPTYRGVRMRNWGKWVSEIREPRKKSRIWLGTFPTAEMAARAHDVAALTIKGHSAYLNFPELAQELPRPATASPKDIRAAAAKAAAFHHPTSHEGDQAELIGSHSPAATVTSNDSQDSSNSALTDDDDTFFDLPDLFLDVSHQFHEPHYWLGSQLAGTEAMEYSFSWAYLHDFLCYFTTFTLTRSSLP	III	X					X
VvERF32	MGKTPSIQSETGTTSSFKGITQEAKSEDDHRKKVKGCSNDDRFKHPTYRGVRRRNWGKWVSEIREPRKKSRIWLGSFATPEMAARAHDVAALAIKGHSAHLNFPELAHQFPRPETKSPEDIRAAAAKAAMFTHPRRREEADQAEVVGCHSPSSTSNTSCDDTKEPPPSPTVTTADDGTFFDLPDLFPNLITDHQMTDIFCQSIMWPLPEVESVDMDFYLEEPLLW	III
VvERF33	MEHPLSIDAEAQTTTTTTTTTTTTTSSSSSSSSSSAVKISSDIPGRKEGKNGDKSRKRGKSGTTSSVKDGRRPTYRGVRMRNWGKWVSEIREPRKKSRIWLGTFPTAEMAARAHDVAALTIKGHSAYLNFPELAQELPRPATASPKDIRAAAAKAAAFHHPTSHEGDQAELIGSHSPAATVTSNDSQDSSNSALTDDDDTFFDLPDLFLDVSHQFHEPHYWLGSQLAGTEAMEYSFSWA-	III						X
VvERF34	MGERPSSEAESTSNSTASASPSSPSSSGSSQSVPNSVSDTSKQVKAQNPATKRGRDCNRHPVYRGVRMRSWGKWVSEIREPRKKSRIWLGTFPNPEMAARAHDSAALSIKGDSAILNFPDLAHLLPRPVTLSPRDVQAAAAKAAAMETLNSTTTTTTTTSSSLSSSSEESTSDELSQIVELPNIEGELDSDESRNEFILADSVEGWLYPPPATAEENFCAYFERANCILPTVNNYKKVICFNGLLRSS	III	X				X
VvERF35	MAEPLNSETESSSNSGSSSSSSPSSPGSTQSRPNSSKPEPESKKMKRIRDSSKHPVYRGVRMRNWGKWVSEIREPRKKSRIWLGTFPTPEMAARAHDVAALSIKGNSAILNFPQLAASLPRPVSLAPRDVQAAAAKAAAMDKFDSPSSSSSSSSLSSLVSSIDLSTASDELSEIVELPNLDPSFDSPESKTDFVFDDSADGWLYPPPWLQSVEDCGKDPQSKSPFSNKIG	III	X				X
			CMVIV-1
VvERF36	MEDAGKKVVKRSAMGRSRKGCMKGKGGPENALCSYRGVRQRTWGKWVAEIREPNRGARLWLGTFNTSYEAAMAYDMAAQKLYGPSAKLNLPHDSSPLSTTPTATTSAVPSNFDGVGGRTETSNSVKTTTSNWVCGVQEVKYDHEENFWESSSMFDEIQTENWVEFPIEGDPFGIDNLGTGVDGEEVMDWDGVQVTWSLDHHKRINTGLTLLLPLNTAI	IV	X
VvERF37	MDTCVQGSNKTSFPFASSRKRKSRSRRSGPNSVAETLARWKQYNDILDSVRKAPAKGSKKGCMKGKGGPENSICGYRGVRQRTWGKWVAEIREPNRGSRLWLGTFPTAIEAALAYDEAARAMYGSSARLNLPNYTTSLKDSSSAPTTSVSDSTTTTSNYSEVCAYEDSKKPVLPSIKHESGEGESGISGGMLSAVVKAEPATPVKNGHSLDAMYFKNEDGGQDFLEGFPMDEMFDVDEFLRAIDSDPLASYGTRQ	IV	X
VvERF38	MSRITKHGKVQSLGSKKGCMPGKGGPENSGCSYRGVRQRTWGKWVAEIREPNTLRELGCGWVPSPLQRKQLVPMMKLQGPCMVLPPVSTFLRTVNNQLSSLKTPHQLQPAHRPPNL	IV	X
VvERF39	MRGKGGPENAMCTYKGVRQRTWGKWVAEIREPNRGARLWLGTFDTSYEAAIAYDAAARKLYGPEAKLNLPELCAQPPANTQFTHNQIPPNPNITPPSLTPLPRPNIQTPPYHKYSVVPSPATQEGVWANMNVTLPKVDDSLWTETLMSMDFPAFDDTEIFGSNLVDGNSWEMLQSPWRT	IV	X
VvERF40	MENNRKSPLKPWKKGPTRGKGGPQNATCEYRGVRQRTWGKWVAEIREPKKRTRLWLGSFATAEEAAMAYDEAARRLYGPDAYLNLPHLQSNFNPSNKSQKLKWFPSKNFISMFPSCGLLNINAQPSVHVIHQRLQELKKNGVLNQSSSSSSSSCDSKTDAQNMNDKAPNKTHESPRTNNKDVEFSSEQIPEEREEKPQIDLNEFLQQLGILKDECQSEGSNAAEGFAAPESSLKDDDELVGFAEESFNWDALIEM	4	X
			CMVV-1	CMVV-2	CMVV-3	CMVV-4
VvERF41	MAQPSKPAVRRFVGVRQRPSGRWVAEIKDSSQRVRLWLGTYDTPEEAARAYDEAARALRGENARTNFAPVNPNSYQSGSSPSKGGFVSESEERNGLSFSSLKAKLSKNLQSIMARTSDNKTEWVGFRQHGLDSDGSDIGEISASEQGFVDQMMGWIDSPELSISTSEVSRSKRFKVSSSVVVPPTFSGSPYNGEN	V
VvERF42	MVQTKKFRGVRQRHWGSWVAEIRHPLLKRRVWLGTFETAEEAARAYDEAAVMMSGRNAKTNFPTAVNHANNEESSSSSPTALSAILSAKLRKCCKSPSPSLTCLRLDTENSNIGVWQKRAGTRSDSNWVMTVELGKKNEQAAEAGAEAETSSSGLREGSGDHGMDEEERIALQMIEELLNRN	V	X	X
VvERF43	MVQSKKFRGVRQRHWGSWVSEIRHPLLKRRVWLGTFETAEEAARAYDQAAVLMSGRNAKTNFPVAQTPTPENTSTYQDPHSSTKALSEILQAKLRKSSKVPSPSLTCLKLDPENSHIGVWQKSAGQCSNSNWVMIVEPGEKKKGHTSEGASPLSKSSSPLPGPEFGSGMEIEEDRIALQMVEELLDENCPSPILEIQDGEGTRCM	V	X	X
VvERF44	MVSATKKFRGVRQRQWGSWVSEIRHPLLKRRVWLGTFESAEAAARAYDQAAILMNGQNAKTNFPVVKNDQGEVKSSAGTDHEDDSPLSRKALSEILTTKLRKCCKDPSPSLTCLRLDTDNSHLGVWQKRAGTRSGSSWVMRVELGKKDGQVSDENSSSFLRSPGAELKPGMVWMEKKIGWQCK	V	X
VvERF45	MARPQQRYRGVRQRHWGSWVSEIRHPLLKTRIWLGTFETAEDAARAYDEAARLMCGPRARTNFPYNPNASQSSSSKLLSATLTAKLHRCYMASLQLTKQSLHEPQKPPTSHVATTTSIAGKVGESGQWSPEKRPVTVQQPEANWVVKKVQVDSNTQQFKPLEDDHIQQMIEELLDYGSIELCSGSIM	V		X
VvERF46	MAGKQQQRYRGVRQRHWGSWVSEIRHPLLKTRIWLGTFETAEDAARAYDEAARLMCGPRARTNFSYNPNDSQSSSSRLLSATLTAKLHRCYMASLQAAKEPLATHLQQPHYSPNFATDGNAGNSRQVDVGSPAKRRRQVQGKRVGGEDEEFKVLEDDHIEQMIEELLHSGSVELN	V		X
VvERF47	MAGQQQRYRGVRQRHWGSWVSEIRHPQLKTRIWLGTFETAEDAARAYDEAARLMCGPRARTNFTYNSDDSQSSSSKLLSATLTAKLQRCYMASPQGAKIPLATDFQQPHYSPNFGTVDGMAARNCQVSIGSPAKRRRQVQGKWVGGEDEEFKVLEDDHIEQMIEELLHSGSIELGFV	V		X
VvERF48	MPSDQSQNQCEKLISVPAETEAFHEAGEERRMKLPKGANDVQSRFLGVRQRPSGRWVAEIKDSSHKLRLWLGTFDSAEEAAFAYDSAARILRGRNAKTNFSYHGITNTYQENCRLLGKNPKLYHLLRHTIMKNHARSSSLYSVNTPSNDPNRGNEGESLDSNTLVEETIVCSSSSEDELGCYGFQNRDNLGEISFGSSKVYSSVIVAPSFSGSLCQGGEENSCQEAESL	V
VvERF49	MARKRKAGECVEEKIPSEGNMAWDEMVKEAAAAAALGGARRARKRFVGVRQRPSGRWVAEIKDTIQKIRVWLGTFDTAEEAARAYDEAACLLRGANTRTNFWPCSPSSSSTPALPSKITNLLLHRLKTRSNASASSASVPINHEQKQLEEYREEVTDFSDTQFTDFLNDPEDYVTCNNIIADASPSASEYMTISPDPSFTKESCGSKEPDLDCNWTDVVESSSGDGTFAAMKRMVYERKFSASLYAFNGIPECLK	V				X
VvERF50	MELYFQNHPNGVSSPCKQTKVRERTATNKCSKSGKFVGVRQRPSGKWVAEIKNTTQKIRMWLGTFNTAEEAARAYDEAACLLRGSNTRTNFATHAPTNSPLSLKIRNLLHRKKSLKQNHPPPPAALTTIPTEMSTGASSTSGNSHSINASHASNVVKQDIQMFDDAYRPDLSNCIGELRLGSSQFDPSWVFPAGSDWLQSTQDGFEFPKHAELLSRATDLDMTEFGLMKVERHLSASFNAMNGVNEYMENVYDSN	V			X	X
VvERF51	MEIQFQQPKGAIPATKVRKFKGRNRSNSNNKFVGVRQRPSGRWVAEIKDTTQKIRMWLGTFETAEEAARAYDEAACLLRGSNTRTNFIPNVSSNSPLASRIRTLLDNKKGAKQPKQTSVDSSNISTTIVTPCASSCTSSGSNSLSSEKIQETQLFDDAYKPDLSNCSEEVELGSSESGLSWGFAAGFDRFSFAQQVLDLPKNGGLQEAAEGEFSEFERMKVERQISASLYAMNGVQEYMDTVHDPSDALWDLPPL	V			X	X
			CMVVI-1	CMVVI-2	CMVVI-3	CMVVI-4
VvERF52	MTWFLKSIGLNIWDRSEEVECVAEEAVVMHRGGGDVGMATRGRKKTSSRGHHRFVGVRQRPSGRWVAEIKDSLQKVRLWLGTFDTAEDAARAYDQAARSLRGANARTNFELPPSSDSSDCDVNGNCMADGVEPFSFDQFCATQVDGLLGALRAKLLDGKGLQGHPAAVVGSPHNSIGTPKREVSMPAGIVNPMLLQGPSYSPASKAPGLLLDHHDNEVESGQAGVQWQSIYQIASPQLPWSLQPQMNPVHEGGLF	VI
VvERF53	MLSPIKYSEHRKRTKLLTTSSEKFTGRSMNADGPRIVRISVTDGDATDSSSDEEGELFARQRVKKFVNEITIQSCSGENSDGTTVWRSRSARNGRKKSTGKGEAQAVRQLAKPSTGKKFRGVRQRPWGKWAAEIRDPLRRVRLWLGTYDTAEEAAMVYDNAAIQLRGPDALTNFASPPAVTKPKIEPVTVTCSSSGEESHNNLCSPTSVLRYINEEAESQGPIPETPKQTRSTELPRIIGNDTGVSDNFLDVSEF	VI	X	X	X
VvERF54	MDQSLLYPIKYTEHRSITNKQTRQSRRPPEQNSGVPRVVRISVTDPDATDSSSDEEDELFSRQRVKRYTNEINIATVSKSIAPVAGRKRGAGAGEMAPCRRPMKVAAPTNGRKFRGVRQRPWGKWAAEIRDPARRVRLWLGTYDTAEEAAMVYDNAAIKLRGPDALTNFVTPPPPPKPEINLTAVSGYESGDESRNLSSPTSVLHFRTHSSSTDEAEPSNRSDPVHETESSEPVQNPETHQQQPVQPVREECQGE	VI	X	X	X	X
VvERF55	MLGCVRKSMGSDFVMPIRPAVKFSEHVVTTSKHMQELESVSASECLSGRRRVRHRVVRIIHTDGDATDSSSDDEVELVQRVKRHVTEISLQPSVESPQKEPTKKRVLRLPESESTRRKKFRGVRQRPWGRWAAEIRDPTRRKRLWLGTYDTPEEAARVYDKAAVSLKGPNAVTNFPSVVKTESVATAGQSQSETCSLPSVTASSPTSVLRYNEEAPFNGFGYCDVDAFGFDFDVPLTLPDIFSNKHLEEDEFGEF	VI	X	X	X
VvERF56	MDGKSTASTPVKYTEHRSVTSKVVKVPLGKEKRCSNGGTRRVIRISVTDADATDSDEEEEEYCRVRVKKHVNEIRVVEATRAERMKCREAEKVSNRSQVSGGKKFRGVRQRPWGRWAAEIRDPSRRGRLWLGTYDTAEEAAMVYDDAAIRIRGPDALTNFAKPPPKTIPPEINPSVSGYDSGRDSRSVCSPTSVLRFQSSEEPQSQSQSQPESDWRPLWEVKEEATFAHDFCLIDSNSHLETEWRPVEQVMEMLN	VI	X	X	X	X
			CMVVII-1	CMVVII-2	CMVVII-3	CMVVII-4	CMVVII-5	CMVVII-6	CMVVII-7
VvERF57	MCGGAIISDFIPRNRNRRDPAPDLWPDSFFAKPDGCEYDLGRFSQKGLPNLKRSQPILDDEPEVKPAKRVRKNLYRGIRQRPWGKWAAEIRDPSKGVRVWLGTFNTAEEAARAYDREARKIRGKKAKVNFPNEDDDYTENHQNHRALPTRWNSNPSICQPYTPNFSKSLGFADHLNQIGAFPSNGFNTVGAMNANPVAVTTEVKYGSDSESVYPSSGLLNCNQKACVGKVKNQKENQTETVTEAEKEEMEVQKLS	VII	X		X
VvERF58	MCGGAIISGFIAAKRGRKLTKEDLWSELDTISDLLGLDSANGGDDFNPSENRVAPKPKQVSKGTNENTQKAIRVEEKKSTTTPRIRKNVYRGIRQRPWGKWAAEIRDPHKGVRVWLGTYNTAEEAARAYDEAAKRIRGDKAKLNFADPSSPHFPPPIPLPPSKRRCVVPDPTAQSSYQPTVPPPPLMTYPAPYENEAASELEFKEQISSLESLLGLEPEQAATQLNEITESDSVDLWMLEDLASTHPHHHRQHVC	VII	X		X
VvERF59	MCGGAIISDFIPASRCRRVDEDYFPALKKRTSGNHCSKSLWSEAVEDDDDDDFEADFLGFKDDSDDEEDDIKPSAFSAAKPHAFCDKKKKISFEVYHCYTGIKSVEFNGQAEKSAKRKRKNQYRGIRQRPWGKWAAEIRDPRKGVRVWLGTFNTAEEAARAYDAEARRIRGKKAKVNFPDETPLTAPKRTIKANAQKLIPKGSPNSSHSNLNQSFNFMNNSDQEYYSNSFPANGENGRMYFNSDQGSNSFDCSDL	VII	X		X			X	X
			CMVVIII-1	CMVVIII-2
VvERF60	MAVETLHLAKEGFTAADEDDQLPSPSPAKEAHFRGVRKRPWGRFAAEIRDPWKKTRKWLGTFDTAEEAARAYDDAARSLRGPKAKTNFSPVRSLPVVSGFGDRVNRWRAAYVAPDGRTVCFPGTAGGPAEIAAGFSGYKYDAVAVLVRSEVEEKKKKKPLPFDLNLPPSLL	VIII
VvERF61	MASSREGHYRGVRKRPWGRYAAEIRDPWKKTRVWLGTFDTPEEAALAYDGAARSLRGAKAKTNFPAPATALSLDLNAPSDRWSSPSGRLVLGEFLQTGVLKDMSCEGGPSAKSDSTVSVAVPAPEVPTPASFFGIVRRGLPIDLNEPPPLWLPFILPLPLQSAPTHPNADEHRLCLLLPPKKTATLPFPPTRHCHESGPPFQLRLNCTCRLPCGKQSVRARSLKAVPMLRKRNILGVWLLGEFGATQLKMRPRKS	VIII
VvERF62	MEGDRENLVWPVKPWPTDDKWVEGPAHVLKIDFETVDGLGWLVGCLGQRSEDWSEAVAGGSVKVGPPIPPPEKGFLPQNNPVSLSKSGTSNMRRGRAAPTATLATSAAGGAGGSGFVKDMRYRGVRKRPWGRFAAEIRDPWKKTRVWLGTFDSPEEAARAYDAAARTLRGPKAKTNFPAVSGAAVAVPAFDRNLNGQFGDGHHNRVYRADQFQEQQIHAQRPTSSGMSSTVESFSGPRPAPANLPPATLRRHPRS	VIII
VvERF63	MAPRDKPTGVTAGATGNKEIRYRGVRKRPWGRYAAEIRDPGKKSRVWLGTFDTAEEAARAYDAAAREFRGAKAKTNFPSPTDLAAAAATTANRSPSQSSTVESSSREALSPGAIAGPPALDLNLSHPAAAGQFSAVRYPAVGVFPIAQPLFFFEPFSRPEKPKTHRDMFDLDRAVADFHPAIAGSVHSDSDSSSVVDFNYHDRSTRLLNLDLNHPPAEVA	VIII	X	X
VvERF64	MAPKEKVAGVKPSANAKEVHFRGVRKRPWGRYAAEIRDPGKKSRVWLGTFDTAEEAAKAYDSAAREFRGAKAKTNFPLVSENLNNNNQSPSQSSTVESSSREGFSPALMVDSSPLDLNLLHGGGVGHHQFQVSSPSPAAGIVPTGGLPAANHLFYFDAMLRTGRVNQDFQRLRFDRAASDFRAALTGGVQSDSDSSSVVDLNHNDLKPRARVLIDLDLNRPPPPEIA	VIII	X	X
VvERF65	MAVEPLNRRSQPSGSGGAVIKEVHFRGVRKRPWGRFAAEIRDPWKKTRKWLGTFDTAEEAARAYDDAARSLRGPKAKTNFGDGGLSFASAEAPVAGASELFGKGLQQHWLQPSLTGGGDSVAVTTRSEYTGYRLDAVDLMMVVAAAADAGEWRLLLFFYFTG	VIII
VvERF66	MRRGRATARDAPQQQEVRNQGKDVRFRGVRKRPWGRFAAEIRDPWKKTRVWLGTFDSAEDAARAYDAAARSLRGPKAKTNFPLSSPAVPQYQIQDQNHSHQHQPQRPTTSGMSSTVESFSGPRLSNPPSAPPRPRLRAPPVNDCQSDCDSSSSVIDECDGDLTSSSRKPLPFDLNLLPPSEDGDDDDLDATALCL	VIII
VvERF67	MLSSKCLNTRYDIHKSFFENNLLINPKPLVGSATMRYRGVRRRPWGRYAAEIRDPQSKERRWLGTFDTAEEAACAYDCAARAMRGVKARTNFVYPTSPPHPATEHLLPSFNFSKQSQPSIRDLPARHFSPTNWSSFSNPHAADFSASAPHPSSSLNMLLLRDFLNSSSTSSLSSPHLPFNDHIPYANASSPSLAPSSFSGCSSVNPSTNATPRAGDATHNNTTAFPGSCPSPSHVEDHLTYGLGGSTGASQGDDM	VIII
VvERF68	MLNYISVELIKVKQMYVFNKIAMSSSKTLDKPLRGLDPSLVQAGFSLIQRNTSTTQPNERRGRRKQAEPGRFLGVRRRPWGRYAAEIRDPTTKERHWLGTFDTAQEAALAYDRAALSMKGTQARTNFIYSDNTTFHSLLTPFDVQTLLPPSQFLTANHTKQPSNHNTSCHPHTSQSDQTPTQSNNIEVCAQTSYETPLSSNNNTSSFFFSTDSNSGYLGCIVPDNCLNPPSSATGLNHNNSNSNTSSDQNFCSKS	VIII
VvERF69	MDFNTQIANSSSSSKIKRKNQQQQQQQQPGTPAKFLGVRRRPWGRYAAEIRDPSTKERHWLGTFDTAEEAALAYDRAARSMRGVRARTNFVYSDMPPGSSVTTIISPDESQNDISALFIPPQQNNPTNQLMNIQAHMSGQMSGQVPNQAGSQLPGLPQQNGSSLPSQIQNLGGHRNTGNMDPDIVRARKSMQVKIYEYLTQRQSSPYDLQPKKLADIVRRLDDVLFRSAATKVFILIFCFVFGQRFFMLIFCSLF	VIII
VvERF70	MNPSTSKSKKKQTQQQETSGRFLGVRRRPWGRYAAEIRDPSTKERHWLGTFDTAEEAALAYDRAARSMRGSRARTNFVYSDMPPGSSVTSIISPDESLPDFSSHFPLVDNMNGTTTTTNNQFYNANDLPPFPSQVSDQLPSSGFEMEQATWGDSTSLAGFSEQRTSPNEFDSAGGGSYLGFDSTQYVHSPLFGRMPPVSDTPPDGFDLGSSSYFF	VIII
			CMVIX-1	CMVIX-2	CMVIX-3	CMVIX-4	CMVIX-5	CMVIX-6
VvERF71	MEPDSKEKSNEEKGEVRYRGVRRRPWGKFAAEIRDPARQGARMWLGTFTTAEEAARAYDRAAYEMRGPLAILNFPEEYENVACPSHSSSVRFPEERQIVVSPPCSSSSSPSSSSLMFENTERTRDVHEKQVFEFEYLDDKLLEDLLECEEKKTKNE.	IX	X
VvERF72	MNSIGVVGEVKAETQEAAGPEEWRRYRGVRRRPWGRYAAEIRDPAKNGARVWLGTYETAEDAALAYDRAAFRIRGSRALVNFPQRIGSGDPEPVRITPKRRSPQPSLSAAAAPALKRRKGDVDSTVEVEAATENVVDVFQLHQLWLFGMSIAFLFVQETVEGVVAAVKRLKDVSISEKEFREKVETAGPIDHENLVPLRANYYSKDEKLIIYGYMPIGSLSALPHGNRGVSMTLPIWEARSGIALGATRGIAYIH	IX
VvERF73	MYGHTTFDSDVAFLESVRSYLLEDSVLPHPFSANAPAYSATTPTFTENRENQPVLDAAAASGVVGEAKAEPQEAAGPEKLRRYRGVRRRPWGKYAAEIRDPAKNGARVWLGTYETAEDAALAYDRAAFRIRGSRAILNFPLRIGSGDPEPVRITTKRRSPQPSLSAAAAAALKRTKGDVESTAEMEAATENVEDVFQLHQLWVNS	IX
VvERF74	MEKSEEYMNQKKKMHGYTTFDSDFALLESVRRYLLEDSDLPYPFSANAPAYSTTTPTFTENWENPPVLDAAAASGVVGEAKAEPQEAAAPEEWRRYRGVRRRPWGKYAAEIRDPAKNGARVWLGTYETAEDAAAYDRAAFRIRGSRALLNFPLRVGSGEPEPVRITPRRRSLQPSLSAAAAAAAALKRRKCDVDWTAEVDASTENVVDVFQLHQLWVNS	IX
VvERF75	MAPTCQSELPLNENDSQDMVIYQVLNEAFALNNSIIPPIKRQTTPTSSALEPARTIAKKHYRGVRRRPWGKYAAEIRDSAKHGARTWLGTFETAEEAALAYDRAAFRMRGSKALLNFPAEVVAASSQRTPKPNLSSENLKRDASNSSNSSAAS	IX			X
VvERF76	MCDYSSNPSSDFALLESVRRHLFDDSDSRRFDAPLYCRSNSFSSLFETGGELPLKEDDSDDMVIYGFLRDAASGGWTPTLAPLFSETASHGFSTAPAVATVDPPAKLPAPAVVPAKGKHYRGVRQRPWGKFAAEIRDPAKNGARVWLGTFETAEDAALAYDRAAYRMRGSRALLNFPLRVNSGEPDPVRVTSKRSSPEPSSSSTSSSSSDNSSPKRRKKVSSLAAPAVAPATAQTGIEIGKSMEGSQAGYEVAQL	IX			X
VvERF77	MKETTMGEIGLPPIREHSEASICFPVSTSGEKPVYGRSSSFNSLMPFLTENWGDLPLKVDDSEDMVLYGVLRDAVSVGWTPFGLPPPPEVKEEPREEVAAPAMPEVRAAPSRGRHYRGVRQRPWGKFAAEIRDPAKNGARVWLGTYETAEEAAVAYDRAAYRMRGSRALLNFPHRVGSGEPDPVRITAKRRSPEPEPSPESGSPKRLKNGLAAEVERRSNVFQVGHQMGALPVGEQLLVV	IX			X
VvERF78	MATAVEVSALQLIRQHLLGELSPKNIVVTDLTVGEEWSNGLNSEVSTSQSDSFCSQAASCDSPVTISELFGSTDLSADFFGFVPSSTSEQSQSNFFEFETKPQIIDLTSPKGLNSSHFFEFETKPQIKDTTKTKSLDSSSQSTGKDRKPSLKISVPRPTKEIEWLEFAEPKQAATVEPAQNISHPEEKKHYRGVRQRPWGKFAAEIRDPKRRGSRVWLGTYETAIEAAKAYDRAAFQMRGSKAILNFPLEAGKSA	IX
VvERF79	MAEEASSLHLIHQQLLFDFESFESFFETKCHKTSTLSHRRLPLSILVPQPTVSQSPVESDSGDIMHYRGVRRRSWGKFAAEIRDPNRRGSRVWLGTFETAIEAARAYDRAAFKMRGSKAILNFPLEADNWSGSDSPAISGRKRERDSKTEERQQVEIKVLKKEEHLPESDCKVAVACNVLGVSPLTPSNWRAVWEERDMEGIFHLPPLTPLSPHPWIAYTQLMV	IX		X			X	X
VvERF80	MAEEASSVHFIHQQLLFDFEAFESFVSHVNDPSQTSTSDSSASTSDINPLSNYFNPHEDENNPSLLHCSTSAPSGFFQLQTKSPKTSTLSHRRPPLSISVPQPTVSQSPAESDSGDIRHYRGVRRRPWGKFAAEIRDPNRRGSRVWLGTFETAIEAARAYDRAAFEMRGSKAILNFPLEADNWSGSDPPAISGRKRERDSETEERQQVEIKVLKQEEYLPESDSTLAAASHVLGVSPLTPSNFRAGWEEREMEGI	IX		X				X
VvERF81	MAEEASSLHLIHQLLLSDFQSFENLNDPSQTSTSDSSVSTSDVIPLSNYFDLHEDENNPFLLHCSTSAPSGFFQFESKSPKASRLSRRRPPLSISVSQPTIPQLPADSDSGDVKHYRGVRRRPWGKFAAEIRDANRRGSRVWLGTFETAIEAARAYDRAAFEMRGSKAILNFPLEAGNWSGSDPPAISGPKRERESESEEREQVETKVLKQEEQSPESDSTVAGPTSNVLGIGPLTPSNWRAVWEEREMERIFKL	IX		X				X
VvERF82	MAEEVSSVHFIHQQLLFDFEAFESFVSHVNDPSQTSTSDSNASTSDINPLSNYFNPHEDENNPSLLHCSTSAPSGFFQFQTKSPKTSTLSHRRPPLSISVPQPTFSQSPAESDSGDIRHYRGVRRRPWGKFAAEIRDPNRRGSRVWLGTFETAIEAARAYDRAAFEMRGSKAILNFPLEADNWSGSDPPAISGRKRERDSETEERQQVEIKVLKQEEYLPESDSTLAAASHGVSPLTPSNFRASWEEREMEGIFH	IX		X				X
VvERF83	MAEEASSLHLIHQLLLSDFQSFENLNDPSQTSTSDSSISTSDIIPLSNYFDLHEDENNPFLLHCSTSAPSGFFQFESKSPKASRLSRRRPPLSISVSQPTIPQLPADSDSGDVKHYRGVRRRPWGKFAAEIRDANRRGSRVWLGTFETAIEAARAYDRAAFEMRGSKAILNFPLEAGNWSGSESPVISGQKRVRESEGEEREQVEIKVLKQEEHNVLGIGPLTPSNWRAVWEEREMEGIFKLPPLTPLSPHPWLG	IX		X			X	X
VvERF84	MEKEASALHFIHQHLLSDFESLETFVVNVNELSQTSSPESGVSTTDTKSPKLSKLSHRRPSLCISVPPPPIPQLPAESDPGDARHYRGVRRRPWGKFAAEIRDPNRRGSRVWLGTFETAIEAARAYDRAAFKMRGSKAILNFPLEAGNLSCSDPTVISGRKRQRECESGEREQAETKVLKQEEQLPDSDCNLAAASVFGISPLMPSSWRTIWEGKATDGIFNLPPLTPLSPHPWIGYSQLIV	IX		X			X	X
VvERF85	MAEEASSLHLIHQLLLSDFESFENLNDPSQTSTSDSSVSTSDIIPLSNYFDLHEDENNPFLLHCSTSAPSGFFQFESKSPKASRLSHRRPPLSISVPLPTVSQSQGESDSGNIRLYRGVRRRPWGKFAAEIRDPNRRGSRVWLGTFEAAIEAARAYDRAAFKMRGSKAILNFPLEAGNWSGSDPPAISGQKRERERESEGRELVENKVLKKDEQSSESESTVAAAAASNSLGVSPLTPSNWRAVWEEREMEGIFK	IX		X				X
VvERF86	MGDEASSLQLIHHLLLSEFDSMETFISHVSHSLQSSASDSISISLPPPPISHTSSSLDSGESRHYRGVRRRPWGKFAAEIRDPNRRGHRVWLGTFETAIEAARGYDRAAFKMRGSKAVLNFPLEAGNWSDSDPPATSIRKRERESESESEESKQPEIKALKQEEASPDSDSPAGPLTPSSWRTVWEERDMEGTFHLPPLTPLSPHPWVGYSRLVT	IX		X			X	X
VvERF87	MADKVSSFQLIHQQLLSDFECVETFFETKSQKTSTLSQRRPPLSISVPPPPTSQPSSAPVAGEIRHYRGVRRRPWGKFAAEIRDSNRRGSRVWLGTFETAIEAARAYDRAAFKMRGSKAILNFPLEAGNWSGSDPPATSGRKRVRDFGTEVREQVEIKVLKQEEVDVLGISPLTPSSWRAVWEEREMKGVFNLPPLTPS	IX					X	X
VvERF88	MGEEASSLQLIHQLLLSDFDSMETFVSHASHSLSHRRPPLSISLPPPPISHTSSSLDSGERRHYRGVRRRPWGKFAAEIRDPNRRGSRVWLGTFETAIEAARAYDRAAFKMRGSKAVLNFPLEAGNWSDSDPPATSIRKRERESESEEREQPEIKVLKQEEAPPASDSPASPLTPSSWRTVWEERDMEGAFHLPPLTPLSPHPWIGYSRLIS	IX		X			X	X
VvERF89	MRQDVYEYIDSSSQASTSESSVSTSHIVQVSDYLKPNEHENNSFFLHRSTSAPSGVFQFETKSQKTSTLSQRRPPLSISVPPPPTSQPSSAPVAGEIRHYRGVRRRPWGKFAAEIRDSNRRGSRVWLGTFETPIEAARAYDRAAFKMRGSKAILNFPLEAGNWSGSDPPATSGRKRERDCETEVREQVEIKVLKQEEVEFPKSDSTAAAASVLGISPLTPSSWRAVWEEREMKGVFNLPPLTPS	IX					X	X
VvERF90	MGEEASSLQLIHHLLLSDFDSMESFVSHASHSLRSSASDSSVSTDDIIQVSEYPKLHEDEINAFLFDCSTSSPSAVFQFQTESPKPSRLSHRRPPLSISLPPPPISDTSSSLDSGERRHYRGVRRRPWGKFAAEIRDPNRRGSRVWLGTFETAIEAARAYDRAAFKMRGSKAVLNFPLEAGNWSDSDPPATSIRKRERESESEEREQPEIKVLKQEEASPDSDSPASPLTPSSWRTVWEERDMDGAFHLPPLTPL	IX		X			X	X
VvERF91	MFSGINAKILYLEFKVVQRRPPLSISVPPPPTSQPSSAPVAGEIRHYRGVRRRPWGKFAAEIRDSNRRGSRVCLGTFETAIEAARAYDRAAFKMRGSKAILNFPLEAGNWSDCETEVREQVEIKVLKQEEVEFPKSDSTAAAASVLGISPLTPSSWRAVWEERDMKGIFNLPPLTPSSPLHWIAYSQLIVE	IX					X	X
VvERF92	MASSPQSSALHHIRHHLLSDSADSTTASTSSPLLQLLSHAAPSHNSPVSSPQSSNSSFSPNFARRKPTLSIAIPHPSPPPTAADSGHERHYRGVRRRPWGKFAAEIRDPNRRGSRVWLGTFDTAVEAARAYDRAAFRMRGSKAILNFPLEAGAPPEASQRNPSVRKRLRETEKNDRETVEVKVIKKEEIVESPVSDVTLANTSTAVACPLTPSSWTAVWDGADGNGIFNVPPLSPLSPLVMT	IX		X			X	X
VvERF93	MADSSFFHNSNSQFSPESSLGSPDFFSFHDPLPFDQNDSEEMLLYGVLSEAVADDSYMKEEVCSKVKAIEEEPMKEVSYRGVRKRPWGKYAAEIRDSTRNGVRVWLGTFDTAEAAALAYDQAAFAMRGSLAVLNFPADMVYESLREMKYGFQEGCSPVLALKKRHSIKNKSRKRKEKELRLENVVEFEDLGTDYLEELLSISESTNPW	IX	X			X
VvERF94	MEENSKGKVKEQHKSSVRYRGVRRRPWGKFAAEIRDSNRQGVRMWLGTFTTAEEAARAYDQAAYAMRGGLAILNFPEDYGLSNASSRPHFSSSSSPLPLIKFESPDNDTVTNQNQVFEFEYLDDKVLEDLLECEEKETTQKRAKH.	IX	X
VvERF95	MATGGDPHAESEAMLENVWASFIGGAEFSGETEKTPELSKAWEGLPCLDGRDGSMEILQRLPSLGRWISMGAETWEELLDSTIPERNTEQSCNHDLESSTTSSISGTKVNAMKTEKVASPHYRGVRRRPWGKYAAEIRDSTRKGARVWLGTFETAEEAALAYDKAALRIRGAKAYLNFPLETVARARGIACSGKGLSYSSTASQAYGSASPILGCNERISNPRKRPSTNWEENNEVKMEKPPSKKMASLEDVYWN	IX
VvERF96	MKVDPKGKSKEEKGGVRYRGVRRRPWGKFAAEIRDSNRQGARLWLGTFLTAEEAARAYDQAAYGMRGPLAILNFPKDYQNVASSACSSSVDVPEGHQNVASPPPCSSSMFENIERTRDAHEKQVFEFECLDDKLLEDLLECEEKKTKNE	IX	X
VvERF97	MEEHPKGKCKEEKGEIRYRGVRRRPWGKFAAEIRDSTRQGARLWLGTFTTAEEAARAYDKAAYAMRGHLAILNFPEEHQQVASPASPDNDTVTNQNQVFEFEYLDDKVLEDLLECEEKETTQKRAKH	IX	X
VvERF98	MEGGGRRREGEDKAREVRYRGIRRRPWGKFAAEIRDPSRNGARLWLGTFDTAEEAARAYDRAAYAFRGHLAILNFPNEHQYQNPGYGQTFSSSSSSSYSLGSSSSSSAGRSTGSGASISSRDQEGQVIEFEYLDNNLLEELLEPQGDRRGNN	IX	X
VvERF99	MDSSSFYHQYQSSEFSPESSSFGSSEYFSSWDEPLFHHNSLPFNINDSDEMILFDMLAEGARDSSETASSVGGAAKEEEVTSNAKEPTPNKKEKEKTYRGVRKRPWGKFAAEIRDSTRHGVRVWLGTFDSAEAAALAYDQAAFSMRGTMAVLNFPVERVVESLRDIKYACEDGGSPVVALKRRHSMRRKSTGRKNKSKEVKAQNVVVLEDLGADYLEQLLCSS	IX	X			X
VvERF100	MDSSSFYHQYQSSEFSPESSSFGSSEYFSSWDEPLFHHNSLPFNINDSDEMILFDMLAEGARDSSETASSVGGAAKEEEVTSNAKEPTPNKKEKEKTYRGVRKRPWGKFAAEIRDSTRHGVRVWLGTFDSAEAAALAYDQAAFSMRGTMAVLNFPVERVVESLRDIKYACEDGGSPVVALKRRHSMRRKSTGRKNKSKEVKAQNVVVLENLGADYLEQLLCSSENH	IX	X			X
VvERF101	MDSSFFHQYQTSGFSPEASPFDSLECFSTWDEPLFDHNSLPFNTIDSEEMILFDMLAEGARDSSETASSAGVVKEDEVSSNAKEATPKNEKLYRGVRRRPWGKFAAEIRDSTRHGRRVWLGTFDTAEAAALAYDQAAFSMRGPRAVLNFSEERVKESLRDIKCGWKDGGSPLVAMKRKHLMRRKLACREKKKEKEAREQHVVVLEDLGADYLDQLLCSSQSC	IX				X
VvERF102	MADIGGRVGQESFIVFNSMDSFFFHEYRTSEFSPESSLFDPLEYFSPWDEPLFNHDSLPFGINASDHEMITPFCMPAEGATGSSERASSAVVKEDHGVSSNAQEATSKSEKSYRGVRRRPWGKFAAEIRDSNRQGRRVWLGTFDTAEAAALAYDQAAFSMRGSMAVLNFPVEYVEKSLRYMKHGHKDGGSPVMAPNNGLSVGQKSANGRKEDKDERPAQNVLVLEDLGADYLEQLLCSSESC-	IX	X			X
VvERF103	MDSSFFHHHQISGFSLEPSPFDSLECFSPWDEPLFSDNSLPFNINGSKEMLPEGATDSSQPVSSAGAKEDEESSNAKEAAISKDEKSYRGVRRRPWGKFAAEIRDSNRHGRRVWLGTFDTSEDAALAYDRAAYLMRGSMAILNFPVERVKESLRDMKHDHEDGGSPVPVPAPECGRSKGRKSANGKNEDKDVSPRDVLVLEDLGADYLEQLLCSSGSY	IX	X
VvERF104	MAEEASSLHLIHQQLLFDFESFESFVSHVNDPSQTSTSDSSPSTSDIIPLSDYSNLHEDENNPFLLHCSTSAPSGFCQFETKSPKYSTLSHRRPPLSISVPQPTVSQSPAESDSGDIRHYRGVRRRPWGKFAAEIRDPNRRGSRVWLGTFETAIEGARAYDRAAFKMRGSKAILNFPLEADNWSGSDPPATSGRKRGRDSETEERQQVEIKVLKQEEPLPESDCTLAAASNVLGVCPLTPSNWTAVWEEGDMEGM	IX		X				X
VvERF105	MAEEASSLHLIHQQLLFDFESFEGFVSHVNVPSQTSTSDSSPSTSDIVPLSNFSNLHEDENNPFLLHCSTSAPSGFFQFETKSPKNSTLSHRRPPLSISVPQPTVSQSPAESDSGDIRHYRGVRRRPWGKFAAEIRDPNRRGSRVWLGTFETAIEGARAYDRAAFKMRGSKAILNFPLEADNWSGSDPPATSGQKRERDKEHLPESDCTLAAASNVLGVCPLTPSNWRAVWEEGDMEGMFHLPPLTPLSPHPWIA	IX		X			X	X
VvERF106	MAEEASSLHLIHQQLLFDFESFEGFVSHVNVPSQTSTSDSSPSTSDIVPLSNFSDLHEDENNPFLLHCSTSAPSGFFQFETKSPKNSTLSHRRPPLSISVPQPTVSQSPAESDSGDIRHYRGVRRRPWGKFAAEIRDPNRRGSRVWLGTFETAIEGARAYDRAAFKMRGSKAILNFPLEADNWSGSDPPATSGRKRERDIETEERQQHLPESDCTLAPASNVLGVCPLTPSNWRAVWEEGDMEGMFHLPPLTPLS	IX		X			X	X
VvERF107	MAEEASSLHLIHQQLLFDFESFEGFVSHVNVPSQTSTSDSSPSTSDIVPLSNFSDLHEDENNPFLLHCSTSAPSGFFQFETKSPKNSTLSHRRPPLSISVPQPTVSQSPAESDSGDIRHYRGVRRRPWGKFAAEIRDPNRRGSRVWLGTFETAIEGARAYDRAALQMRGSKAILNFPLEADNWSGSDPPATSGRKRERDIETEERQQVEIKVLKQEEHLPESDCTLAPASNVLGVLSLNPVKLEGRLGGGRHGGN	IX		X
VvERF108	MAEEASSLHLIPQQPLFDFESFEGFVSHVNVPSQTSTSDSSPSTSDIVPLSNYSNLHEDENNPFLLHCSTSAPSGFFQFETKSPKNSTLSLRRPPLSISVSQPTVSQSPAESDSGDIRHYRGVRRRPWGKFAAEIRDPNRRGSRVWLGTFETAIEGARAYDRAAFKMRGSKAILNFPLEADNWSGSDPPATSGQKRERDSETEERQQVEIKVLKQEEH	IX		X
VvERF109	MKEQKEGGGEVRYRGVRRRPWGKFAAEIRDSTRHGARVWLGTFNSAEEAARAYDRAAYAMRGSLAILNFPNEYHTPGTASSSASSSMPEGDQQGKQVIELEYLDDKLLEDLLDSEDKKNKKT	IX	X
VvERF110	MEDHSKGNEKQEQEGKEKEEVRYRGVRRRPWGKFAAEIRDPSRQGARLWLGTFDRAEDAARAYDRAAFNLRGHLAILNFPNEYYSEIMGSHRPPPSPSSSSSSSSSGPCRSLEMGGSSSGQEKQVIEFECLDDTVLEELLGSEDEKKKGAKN	IX	X
VvERF111	MTSFSLINSLNSDSDFNLLSDSFSWENSLPFNENDSQEMLLLGMLASSTQETSETVSLNRVKEEEVTSQENPEKEKSYRGVRRRPWGKFAAEIRDSTRHGIRVWLGTFDSAEAAALAYDQAAFAMRGPAAVLNFPVERVKESMQEIKCILEEGGSPVVALKKRHSMRRKSPCKKHKSEEVRLENVVVLEDLGTEYLEQLLTFSETSSP	IX	X			X
			CMVX-1
VvERF112	MSAMVSALSQVIGTRDNNPSATRMVQSADSSSALSESSQLPPQDQGNVRRRHYRGVRQRPWGKWAAEIRDPKKAARVWLGTFDTAEDAALAYDQAALRFKGTKAKLNFPERVQQQTSQIGYFMDHAGMFDDQSHRPPAMPAPPPPLPPPSLPHEFLQYGQLLSSSSDADFAYFSSNLYNQPQQQPPYFPQPSSTTTTTTSSSSTTTSDQYYSSQSSSSFYYPHYGEDFNTSYHPPSE	X	X
VvERF113	MCVLKVANARKSEQRLRVEGVRDDEMDGGAASGVMFPGHNREREMSAMVTALTNVVAGHVSDDLVNQTGSDPCCLLGSCSWGAGHKRGRDDQGHVSESVSTISRAFGDLSHGGSSSFRVGEGSVLNTNTTAASESSLMVPTYEYVDTYRGEPRRRYRGVRQRPWGKWAAEIRDPYRAARVWLGTFDSAEAAARAYDEAALRFRGNKAKLNFPENVQLRPSPSGSQATQLAISDSPETLFSVPSYTNPIVQSQPLH	X	X
VvERF114	MCKLKVANPRDSGEYVRFRAAGGGNEEVVPPPPQQSEEPVPVVSETMYSGYSRASEMSAMVSALTHVVSGQRAGDYGYASGFVGAAGGVTYVQFLDMCVILHIASLRAGTEETTNMLPPTTAIPATPSTEPASNQESGERRRRYRGVRQRPWGKWAAEIRDPHKAARVWLGTFDTAEAAARAYDEAALRFRGNRAKLNFPENLSNQSRQGNRKQDVPLSNKTPLSVTKEKRLYMNESFRCFCFHPPIKTDLARRD	X	X
VvERF115	MSDCGDRIQRVKVNKEEEFSIMVSTLCNVIAGATEPRENATSSSTFTTTQQTDQVLLYLPAPEKCPHCDYEGCLGCNLFVPSGEAEERTRKGKFRGVRQRPWGKWAAEIRDPRRAVRLWLGTFDTGEAAARAYDRKAIELRGIRAKLNFPLSDYKNEQKSITINEEDEPSASDNTKKERLKGVAVETGVKELGELTEEDPSLHP	X
VvERF116	MRMFGDGMKIVESTAWPGLNKDVEFAVMVSTLQNVITGNIEPLQNDTFTTHHSNDLTVLALPDPEKCQECGFDGCLGCNFFAPPDERGKKRTRKRKYRGVRHRPWGKWAAEIRDPQKAVRLWLGTFDNAEAAARAYDRKAIEFRGIKAKLNFPLSDYTNETESSNIMGVRVKPTTSDLGESRKLKSKEKLHDAVDESELSKKKTAVAGEASRVRE	X	X
VvERF117	MNTEEESAIIVSTLRNVIAGTTEHPENVMSASTSTTTTTTHTQQTQTLLSLPPPEKCPHCDYDGCIGCNLFVGPGETEDARGKVKFRGVRQRPWGKWAAEIRDPRRGMRVWLGTFDTAEAAARAYDRKSYEFRGIRARLNFPLSDYKNEKKSNNISEEGEPSASDTAEKKKLENMNAETSSKELRE	X
VvERF118	MQQRTPKRQKHASAPLSAGETASLQSPPQRLTPEQEGAIIVAALKTVISGGDAQDFRLFPSSMDCATTSTDVHGNAFLPISDPEPCQFCKIKGCLGCNFFQEDSKSVSVATTTKKKKKNYRGVRQRPWGKWAAEIRDPRRAARVWLGTFDTAEAAARAYDKAAIDFRGPRAKLNFPFPDNTLLTQNTVETEQPLQENQGNSEFLAQTGDINENGFWEMIGNDQWMTMVGFTGGDSSDSATTGNAHSF	X
VvERF119	MEYTLLDGLEQALDKDSVHEFDSNKLRVVSEAYKVDRRHGKRPLPSDEAEEKEDQDHIFPVYSARSQQDMSAMVSALTQVIGNTDKNPLHDLGNPSPISHHSATTPHDQPSQLLQDQGNQLRRRHYRGVRQRPWGKWAAEIRDPNKAARVWLGTFDTAEDAALAYDEAALRFKGNKAKLNFPERVQGRSELGYLTNRQDFLLPQQQQLPNPAVPPLPHPSLPRPSYPNLHHYAQLLPGGGGDLNHAMSSLYGREA	X	X
VvERF120	MAMLAKTILLGGGKSQVEIRSKQTYLKMLPSSETSWASSCSASSPKLLAKPRQTSSPSLLCSSSVFGLALFVFSSFSQSPPASSKSPTHSLKNGFPTASLPQPLSSFQTFLASPPSLSQRSLLRDFRWFSPEKVSALSQRGLLLPTCQISTQTVSNMCASWTPRAYIYVYVLFLSSTLTPLPTADEKNRKQKEFQTSESNNEYGRGCPHCDYDGCIGCNLFVGPGETEDARGKVKFRGVRQRPWGKWAAEIRDPR	X
VvERF121	MTKVPGCGLPRGPGHRVKETRRCWDGGVGGDCERVKAIKCVSRFPSLQQQEVFEERERGFMSSGFRLLTGAPRKLWISSESLLLCMQTCPLHQRKIQRSPVSSMRLRSKRQFLMDQDMMNKKPNTKKPSMLEVSQPMRRVRVTYCDPDATDSSSEDEEYNGKKKQLLRSKRTVKELFVHGIPYESSAETSPHISNNGGKLSTKFDSKIQKTPRSSSIYKGVRRRKWGKYAAEIRDPIRGVRMWLGTYNTAEEAAK	X
VvERF117	MTKVPGCGLPRGPGHRVKETRRCWDGGVGGDCERVKAIKCVSRFPSLQQQEVFEERERGFMSSGFRLLTGAPRKLWISSESLLLCMQTCPLHQRKIQRSPVSSMRLRSKRQFLMDQDMMNKKPNTKKPSMLEVSQPMRRVRVTYCDPDATDSSSEDEEYNGKKKQLLRSKRTVKELFVHGIPYESSAETSPHISNNGGKLSTKFDSKIQKTPRSSSIYKGVRRRKWGKYAAEIRDPIRGVRMWLGTYNTAEEAAK	VIb-L	X
VvERF118	MPEPRRQPMIQDMPFKRAKEICSDFKMRKIRVICYDPEATDSSSSEDEGGISKREKRGKRIVREINLPVAGSPQSNAIETESSCQDSNNGGKNPKKRFLRKPPSSKYRGVRQRKWGKWAAEIRDPFRGVRVWLGTYNTPEEAAKAYESKRLEFEAMAASANKSQNVSSSVAVSQSQSHNPAVSDDSDSLLSHTSPSSVLELETSTSHYNGGGHGTDTTKEGVGTNLIHANGAEQQKPISDFAEEPLMAPPIGQEL	VIb-L	X
