# Supplementary material for: Genomic and transcriptomic analysis of the AP2/ERF superfamily in Vitis vinifera
Source: BMC Genomics. 2010 Dec 20;11:719. doi: 10.1186/1471-2164-11-719 (PMC3022922; doi:10.1186/1471-2164-11-719)
Supplement: Additional file 7 — List of primers used in the present study. Sequences of the oligonucleotides used as primers for the mRNA quantification and to test the gene structure prediction [file 1471-2164-11-719-S7.XLS]

## Sheet: Primer list
Additional Table S7. List of primers used in the present study.
Gene name	Forward primer 5´-->3´	Reverse primer 5´-->3´
VvAP2-01	GCGCTTGGCCTTCTACTTCA	AGCTCAGACTCAGGCGGTGT
VvAP2-02	GGTGGCTAAATCCAGCAGCA	GAGGATGCCAATGCTTGAGG
VvAP2-03	ATGCAGCAGCAGTTTGAGCA	GAAACTGGGAGTCTTGGGGG
VvAP2-04	CCAACATTTGAATGCGGTGA	CGCAGCTAAAAATCGGCAAT
VvAP2-05	CGAGAACTTCCACCACAGCC	TCACCTGACACATCAGTCCCA
VvAP2-06	ACTGCCCATTGACTCCTCCA	CGCCATAGCTGTTCGTCTCC
VvAP2-07	GGAGTCCTCCATGCTCGAAA	CTCGCCTCCACACTATTGGC
VvAP2-08	TGATGCTTTGGAGGTGACCA	CCTTGTTTACTGCATCCGGG
VvAP2-09	TCCCTCTGATTCTGCTTCCG	TCTTGCTTGAGGGGTTTGGA
VvAP2-10	GAGTGAATGTGAATGCGCCA	TGGATTTGTGGAGGTGGGTC
VvAP2-11	GGCTTAACCTCTCGTGCCCT	GTCCTCGCCGACTCTTCCTC
VvAP2-12	ACGATGACTCTTGCTCCACACG	ACTACCGCAATCACCGACCTTC
VvAP2-13	GACGATGAATCGGAAGGCTG	CGAATTCTCGTTGGAAACCG
VvAP2-14	GCGGCATTGTAGCGTTTAGC	CTGGTCACCGGGAAAAACTG
VvAP2-15	GCAAATGCATGGTCAGGTCA	GGAGCAGTGGTAGCCGAAGA
VvAP2-16	TCGTCGACCCTCAACTCCAT	CGGACCAAGGACGATGAGTC
VvAP2-17	CAAGGAAACCCAGCTTGCAG	AGTTCTTCATGCCAGGCAGC
VvAP2-18	TCTTCGCCACTCCAGCAAAT	ATCAGTCCAAGCCGCAAAGA
VvAP2-19	CGACCAAACTAGGGACGCAC	TTTGCAAACAGCATTGCAGG
VvAP2-20	CGATCTCGCTGCCCTTAAGTATTG	TCCTTCTGGTAGGTCTCAAGCG
VvERF001	GCACGCCTGAATTTCCCACATC	AGCAGGACACTTGCCCTTAAAGC
VvERF002	TGGAGCCACTGGGATCTTCT	CCCACTCGCTCTGCTTTCTT
VvERF003	TCAATCGGGCTAAACCACATCAC	TTATGTTGCTGCTGCCATTGGTG
VvERF004	CCTCGACCACCCATGTAATTTCCC	TTGGACCCGAATGCTCGAAACC
VvERF005	AACAGGACCAGGGTTTGGTTGG	TGTAGGCCGCTGTATCGTATGC
VvERF006	GGCCGCTCTGCTCGCCTCAA	GGGCGGTCTCCATGGCGTCAA
VvERF007	AGTGTTGTTCGAGCAGAGAGACG	TTGTACCGCTTCTCACCTTGCC
VvERF008	TGGGTGTCCGAGATAAGAGCAC	TTCTGGCGTGGAATAGGAACCC
VvERF009	AGCAGCGATTGCAGGTACAAGG	TGGGAAGCCTAATCTCCGACAC
VvERF010	TTGCGTGGCTCGTCTGCAATTC	TCAGCAGCGTTGGGAATATCCG
VvERF011	CTCGGAGATCCAACTGGTCG	AGTGCTGCGACTCCAACTCC
VvERF012	TCACCCGTCAAGAAGAAGTTCCG	ACCCTGATCTCTGACACCCACTTC
VvERF013	GGCCGCTCTGCTCGCCTCAA	GGGCGGTCTCCATGGCGTCAA
VvERF014	AGGGTGGGTATGAGCTCGGT	AGTCCATCGGCCACTCGTTA
VvERF015	CTGCAATGGCGACGATTTCTGG	TCCAAAGCTCTTTCCCGCCATC
VvERF016	GGTTCTGGGTTGGGACCAGT	CAACTCGGTCCAGTTCCTCG
VvERF017	AGCGGAAAACTCTGCTGCTG	CAAATGGCGTCGTTTCATCA
VvERF018	TGAAGATGATGGGAGGTTCGATGG	TAATTCTCCGGCGTGTAGGGAGAG
VvERF019	AAATGGCGGCTACCGCCTATGATG	GCGCGTATATCGAGAACGGAGTTG
VvERF020	ACGCCACTAACTCCAACTCAAGC	AGCACCACCTCCATTGACAGAG
VvERF021	AGTGTGGAGGCTGCTGAATCAAG	TCACGCGTTAACAAGAGGTTCTGG
VvERF022	ACGCCAAGGACATTCAGAAGGC	TCATTCTCCATTGGCCTAAACGC
VvERF023	TCCATTTCCGTCAGATTCCC	GAACTTCCTCGTCGGATTGG
VvERF024	TAAGGAGACACAGCACCCGATG	GCACACCCACTTGTTCCCATTC
VvERF025	GGAGGAAGTTTAAGGAGACACGAC	GCCATCTCGGCAGTTTGATTCG
VvERF026	AGCACGGTGTTCATGGATGAGG	GAGCAAACCTTCTGCCATGCTG
VvERF027	TCGGGCAAACCCTGTTTCTTCC	CGTTTGTGCGGAATGCACCTTG
VvERF028	TTCCCGATCTCTTCCCTGAA	AACCTGGTGATGATGGGCTC
VvERF029	ACATTCTCGCAGCCTGATGA	ACTCCAGCGTGTTTTCCGAT
VvERF030	ATCAAAGGCCACTCAGCACATC	TCTTCCGGTGACTTGGTTTCAGG
VvERF031	GAATTGGGGGAAATGGGTGT	CCATTTCTGCTGTGGGGAAA
VvERF032	GCACACCAGTTCCCCCGCCC	TGGCAGCCTACCACCTCGGCTT
VvERF033	GCTGCTACCGTCACATCAAACG	ACGTCGAGGAACAGATCAGGAAGG
VvERF034	CAGAACCCAGCCACCAAGAG	TCGAATTTCGGACACCCATT
VvERF035	TCGACTCAGTCACGTCCCAA	GCTGGAGTCCCGGATTCTCT
VvERF036	TCGTCACCACTTTCCACCAC	TACTCGTTTCAGTCCGCCCT
VvERF037	ATTCCGTGGCCGAGACTCTT	TGGAGCTTTGCGGACAGAAT
VvERF038	GGCTGGGTTCCTTCTCCACT	ACCATACATGGCCCTTGCAG
VvERF039	ACTATGCGCTCAGCCTCCTG	GCGGTGTTTGGATGTTAGGC
VvERF040	GGAAGCAATGCAGCAGAAGG	CCTCAGCAAAACCCACAAGC
VvERF041	CCAAAGCCCTGTTGACATGA	TGCAACATGTGGGACAATGA
VvERF042	GCTGAAATTCGCCACCCTTTACTC	GCCTCTTCTGCAGTCTCAAACG
VvERF043	GGGGAGAAGAAGAAAGGCCA	CCCTGGCAATGGAGAACTTG
VvERF044	TGATCAGGCCGCCATACTGATG	AAGGATTTCAGACAGCGCCTTGC
VvERF045	ACTGCCAAGCTGCATAGGTGTTAC	AGGCTCATGCAGGGATTGTTTGG
VvERF046	GCATCACTTCAAGCGGCCAAAG	CGTCTGTGGCGAAATTTGGAGAG
VvERF047	ATGGCATGGCCGCAAGAAATTG	TTTCCCTGTACTTGCCGTCGTC
VvERF048	TGATAGCGCTGCTCGGATTCTG	TCCCATGGTAGGAGAAGTTGGTC
VvERF049	TATGACGAGGCTGCTTGCTTGC	AGGGAGAACAAGGCCAGAAGTTTG
VvERF050	ACCCGAACCAACTTTGCCACTC	TTTGCGATGGAGCAGGTTTCTG
VvERF051	TTGCCAAAGAATGGTGGGTTGC	TGCCTCTCAACTTTCATCCGTTCG
VvERF052	ACGGCAATTGTATGGCGGATGG	CTTGCGTCGCACAGAATTGGTC
VvERF053	ACGAAGAAGCCGAGTCACAAGG	CAGTGCTTCGGGTTTGTTTCGG
VvERF054	CCGAAACCCATCAACAACAACCG	TGTCGTTTCTCCTTGGCACTCC
VvERF055	AAGCGCCTTTCAACGGATTCGG	ACGGCACGTCGAAATCAAACCC
VvERF056	AGGCCTGTTGAGCAGGTAATGG	AGCATATCGGTGCCGGAGTTTG
VvERF057	CCGGACTCTTTCTTCGCTAAACCC	TCTGGCTAAAGCGGCCCAAATC
VvERF058	GCCAAAGCAAGTGAGCAAAGGG	TTCCTCCACCCGAATCGCTTTC
VvERF059	ACGGAAACTGGGAAGCTTCAATGG	TTGGGTTTCCACCATCCTGAGC
VvERF060	GGAGGCGCATTTTAGAGGTG	GTGCCTAGCCACTTCCTCGT
VvERF061	AGTACTGTTTCCGTCGCGGT	GGTGGAGGCTCGTTCAAGTC
VvERF062	GGTGATCGACAACGGAGACA	TCGGACGGCATAACATTGAG
VvERF063	CAGAAAAGCCGAAGACCCAC	GATGAGTCGGAGTCGCTGTG
VvERF064	TTCAAGTTTCCTCCCCTTCG	GTCCGTAACATCGCGTCAAA
VvERF065	GAGGACTCTCCTTCGCCTCC	ATGCTGCTGCAGACCCTTTC
VvERF066	CCTCCTCGTCGGTGATTGAC	CATCACCATCTTCCGAAGGG
VvERF067	CCCTGCAACAGAGCATCTCC	TGGGGGTTGGAGAAAGATGA
VvERF068	TGGAGTGAGAAGGCGACCAT	CCAGCCAGTGCCTCTCCTTA
VvERF069	AATCAGCAGCAGCAGCAGCAAC	TCTTCGGACACCCAGAAACTTTGC
VvERF070	TCCCTCTCGTCGACAACATGAAC	GCCTGCTCCATTTCGAAACCTG
VvERF071	GGGGAAAATTTGCAGCAGAG	TGCTTCCTCTGCCGTAGTGA
VvERF072	GAGCCGGTGAGAATAACCCC	TCGCCCTTTCTACGCTTGAG
VvERF073	ACCCATTCTCTGCCAATGCT	CCTCCCCTACGACTCCACTG
VvERF074	GAAAATGCACGGCTACACCA	AGAAGATAACGGCGAACGGA
VvERF075	CCACCAATTAAGCGCCAAACCAC	TGGCTATTGTCCGAGCAGGTTC
VvERF076	GCAACGGCTCAAACTGGAATCG	AAGCTGTGCCACCTCATATCCC
VvERF077	ACAGTCTGATGCCGTTCTTGACG	TCCGAATCGTCAACCTTCAACGG
VvERF078	CCGGCGAAGAAGGAGAAGTT	GGAATCCAGGTCGAAGTCCC
VvERF079	TGCCGGAATCTGACTGCAAAGTG	GCCCTCCAATTTGATGGAGTCAAC
VvERF080	ACTTCAACCTCTGATTCGAGTGC	AGGTAGAACAGTGGAGGAGAGAGG
VvERF081	AGAGAGAACAAGTGGAGACGAAGG	TTGACGGAGTTAACGGACCAATCC
VvERF082	ATTACAGAGGCGTGAGGAGACGAC	AAGCAGCTCGATCATAAGCTCTGG
VvERF083	GAGCTTATGATCGAGCTGCTTTCG	TCTTCACCCTCACTTTCTCTCACC
VvERF084	AATGCCGTCAAGTTGGAGGA	GTGATAACGGCGTCAACGGT
VvERF085	AGAGAGAGCGTGAGAGTGAAGG	TCAGATTCCGAAGACTGCTCGTC
VvERF086	AGAGGACATAGGGTTTGGCTTGG	TGAAAGCAGCTCGATCATAACCTC
VvERF087	TCCTCTCCGACTTTGAATGTGTGG	TCGCCGTTGACTTAATGTGGAAG
VvERF088	GCTTTCAAAATGCGTGGCTC	TCCCTTTTCCGGATGGAAGT
VvERF089	AAGCAGGGAATTGGTCGGGTTC	CCTGTTCTCTCACTTCGGTCTCAC
VvERF090	ACCTCTTCTCCATCTGCCGTCTTC	TCGCCGATGACTCAATCTGGAAGG
VvERF091	CGAAATCTGACAGCACAGCG	ACAGCTCTCCAACTCGACGG
VvERF092	ATACTTCGACGGCAGTCGCTTG	ACCATTCCCATCTGCACCATCC
VvERF093	GATGCTGCTCTACGGGGTTC	GACACCTCCTTCATGGGCTC
VvERF094	ATCAAATGCCTCTTCTCGGC	GTATCGTTGTCCGGGCTCTC
VvERF095	TATCAATGGGCGCCGAGACTTG	ACTGTTCTGTGTTGCGCTCAGG
VvERF096	TCTTCATCAGTCGATGTCCCTGAG	ATGAGCAAGGAGGAGGAGATGC
VvERF097	TAGCCCGGACAACGATACAGTC	TCCTCACACTCAAGAAGGTCCTC
VvERF098	TCCAGAGACCAAGAAGGGCAAG	AGCTCCTCCAGCAAGTTGTTGTC
VvERF099	TGCTAAAGAGCCCACACCCAAC	AAATGTACCAAGCCACACCCTTAC
VvERF100	AATGCTAAAGAGCCCACACCTAAC	AATGTACCAAGCCACACCCTTAC
VvERF101	TGGGGGAAGTTTGCGGCGGA	AGGACAGCCCTTGGCCCCCT
VvERF102	GGATCATGGGGTGAGTTCCA	TCCCTTATCTCCGCTGCAAA
VvERF103	ACCAGAGTGTGGACGCTCAAAG	AACATCCCGTGGGCTTACATCC
VvERF104	GTTCTGATCCACCAGCGACATC	TCTCTTCAGTCTCACTGTCTCTCC
VvERF105	GGCTCCATCAGGGTTTTTCC	AGATGCTGAGTGGAGGTCGC
VvERF106	TATGGCTGGGGACATTCGAG	GAACCACGCATCTTGAAGGC
VvERF107	GACATTCGAGACTGCCATTGAAGG	TTGGAACCACGCATCTGAAGGG
VvERF108	CACCCCATCCTTGGATAGCA	TTTGGACGGCATTAAGAAGGAA
VvERF109	AGTTTGCTGCGGAGATACGTGAC	ATTGAAAGTCCCGAGCCAGACG
VvERF110	AGAGATGGGAGGTTCCTCTTCTGG	ACACCGTGTCATCCAAACACTCG
VvERF111	ACTCGACCAGGCATGGCATAAG	AGCTTGATCATAGGCCAGAGCAG
VvERF112	CCGAAATACGAGACCCGAAG	CTTTGAACCTGAGGGCTGCT
VvERF113	AGAGTTGGAGAAGGTTCGGTGTTG	ACTCCTCTGTATCTCCTCCTTGGC
VvERF114	CGCTCAGATTCAGAGGCAACAG	TTGCCTCGATTGGTTCGAGAGG
VvERF115	AGTGGAGACCGGTGTGAAAGAG	TCATTCCGTCTCCGAACATCCG
VvERF116	GGCCTTCTACTCCCCACGTGCCA	AGGCAGGGGAGTGAGCGTCGAA
VvERF117	TCATTGTCGCCGCACTCAAGAC	ACTGCTGGGAAAGAGGCGAAAG
VvERF118	CAAAGACCTTGGGGGAAGTG	GCAGCATCCTCAGCAGTGTC
VvERF119	AGCCAGGCTCAACTTCCCTT	CTGGGCTCACCTTCCTCACT
VvERF120	AGACAGAGACCATGGGGCAA	TGCCTAACCACACTCGAGCA
VvERF121	TGCTGAGATCCAAACGCACTGTCAAGG	AACTTGGTGCTGAGTTTGCCCCCA
VvERF122	TAACCCTGCTGTTTCCGACGAC	TACGGAAGAAGGCGAAGTGTGC
VvRAV1	CACTTCCCCTTGCAGACTGG	TGGCTGCTGTTCCAGTACGA
VvRAV2	TGGAGGCGCTTTGTAAAGGA	AGCCGTTTATCCGACCCAGT
VvRAV3	TTCTTCCACCGGTCACCCAACTAC	GTTGTAACTGTATGCGCCACTGC
VvRAV4	TCTTCCAACCCAGCTACCATTCTC	CGCCTAAGGTGTTCGGTGATTG
VvRAV5	GCGCATGCTTATCCTTCGCATC	AACCGACCCTGCATGAAGACAG
VvRAV6	TATGCCAACCACCAGCGAATTTGG	AAGCCATTGCTGCTTCAGTTTCTG
VvSoloist	GCATGAACTGTTCTGGTTCGGACCCC	CCCAAGGATTTGGCTTCCCTTTCGGC
VvUB	TCGAGGTTGAATCCAGCGAT	TCCTCAAGCTGCTTTCCAGC
VvEF1a	GGCCAAAGGTCACCACCATA	CTGCGACTCCCTCTTCAGGA
VvAct	CTATGAGCTGCCTGATGGGC	GCAGCTTCCATCCCAATGAG
VvGAPDH	GGTGAGAAGCCAGTCACCGT	TTCAGCTCCAGTCTCACCCC
Vvbgluc1	TGTTTACTCAGCGCTGGAGAGG	TGAAGGCCAACCACTCTCTGAAAC
Vvbgluc2	TACGACCCTAACCAAGCTGCTC	TGAATTGGCATTGCCTTGGATGG
Vvchit4-1	GTGGACCGCTTCAACTAACGTG	AGGGTTGCTCAAGCCATTGAATCC
VvPRPb	AGCATTGGAGTTTGACCGTTGGAG	GCTTGTGTGGTGAACTTGTAGCTC
VvPRP10.1	CCATCTATAAATGCCACCCCTTG	GGAGGATTGATTGGTTTGCAGAG
testGSVIVT00034010001a	ATGTGTGGTGGTGCCATCAT	CTTGGGGAAAATGGGCTGCAGA
testGSVIVT00034010001b	TCAGAAAACTCCCCCCACCACAGTA	CTTGGGGAAAATGGGCTGCAGA
testGSVIVT000009519001a	ATGGAACAACCACTCAGTGTAGATG	TTAGGGTAAAGAAGATCGAGTAAGA
testGSVIVT000009519001b	ATGGAACAACCACTCAGTGTAGATG	GGAAAGTCCCGAGCCATATTCTA
testGSVIVT000009456001a	ATGTTGAGTAGTAAATGTCTAAA	TCAAGCGTTCTGCACCCTAGCTGC
testGSVIVT000009456001b	CCTGAATTGTAACGAAGAGTCGGTG	TCAAGCGTTCTGCACCCTAGCTGC
testGSVIVT00021812001a	ATGGAGGACGATCAAGGTCA	CTATAAATCCCAAATTGAATACT
testGSVIVT00021812001b	AGCTTCAGTCCCGAGGACGTGC	TCATTGACTTCAACCTCCTCCTCAT
